# Supplementary material for: Identification of PANoptosis-relevant subgroups to evaluate the prognosis and immune landscape of patients with liver hepatocellular carcinoma
Source: Front Cell Dev Biol. 2023 May 30;11:1210456. doi: 10.3389/fcell.2023.1210456 (PMC10267832; doi:10.3389/fcell.2023.1210456)
Supplement: Supplementary file 6 [file Table3.XLS]

CASP8
FADD
CASP6
NLRP3
TAB2
TAB3
PSTPIP2
TNFAIP3
CASP7
PARP1
GSDMD
MLKL
IRF1
AIM2
ZBP1
CASP1
RIPK1
RIPK3
TRADD
