# Supplementary material for: Identification of PANoptosis-relevant subgroups to evaluate the prognosis and immune landscape of patients with liver hepatocellular carcinoma
Source: Front Cell Dev Biol. 2023 May 30;11:1210456. doi: 10.3389/fcell.2023.1210456 (PMC10267832; doi:10.3389/fcell.2023.1210456)
Supplement: Supplementary file 8 [file Table4.XLSX]

## Sheet: Sheet1
1	CD8A	F	ATGGCCTTACCAGTGACCG
		R	AGGTTCCAGGTCCGATCCAG
2	CXCL6	F	TGTTTACGCGTTACGCTGAG
		R	TTCTTCAGGGAGGCTACCACTT
