# Supplementary material for: Identification of PANoptosis-relevant subgroups to evaluate the prognosis and immune landscape of patients with liver hepatocellular carcinoma
Source: Front Cell Dev Biol. 2023 May 30;11:1210456. doi: 10.3389/fcell.2023.1210456 (PMC10267832; doi:10.3389/fcell.2023.1210456)
Supplement: Supplementary file 11 [file Table5.XLSX]

## Sheet: Sheet1
sample	18S	CD8A	ΔCt	ΔCtmean	ΔΔCt	2-ΔΔCt
normal1	8.24	29.69	21.45	21.5627	-0.112727	1.08127	1.04094	1.03875			normal	tumor
normal2	8.23	29.33	21.1		-0.462727	1.37814		1.32394			1.03875	4.21298
normal3	8.1	29.17	21.07		-0.492727	1.4071		1.35176			1.32394	6.84401
normal4	8.31	30.4	22.09		0.527273	0.693865		0.666577			1.35176	1.83381
normal5	7.88	29.89	22.01		0.447273	0.733428		0.704584			0.666577	4.09778
normal6	7.9	29.66	21.76		0.197273	0.872198		0.837896			0.704584	2.52248
normal7	8.45	29.34	20.89		-0.672727	1.59408		1.53139			0.837896	4.33143
normal8	8.12	29.46	21.34		-0.222727	1.16694		1.12104			1.53139	3.9037
normal9	8.34	30.25	21.91		0.347273	0.786069		0.755154			1.12104	19.2241
normal10	8.21	29.76	21.55		-0.0127273	1.00886		0.969184			0.755154	3.44581
normal11	8.11	30.13	22.02		0.457273	0.728362		0.699717			0.969184	8.72311
tumor1	8.47	27.9	19.43		-2.13273	4.38546		4.21298			0.699717	3.14889
tumor2	8.33	27.06	18.73		-2.83273	7.1242		6.84401
tumor3	7.89	28.52	20.63		-0.932727	1.90888		1.83381
tumor4	8.31	27.78	19.47		-2.09273	4.26554		4.09778		mean value	1	5.66255
tumor5	8.52	28.69	20.17		-1.39273	2.62575		2.52248		standard deviation	0.300499	4.8974
tumor6	8.01	27.4	19.39		-2.17273	4.50875		4.33143		P value		0.00501988
tumor7	8.36	27.9	19.54		-2.02273	4.06351		3.9037
tumor8	8.3	25.54	17.24		-4.32273	20.0111		19.2241
tumor9	8.27	27.99	19.72		-1.84273	3.58687		3.44581
tumor10	7.98	26.36	18.38		-3.18273	9.08022		8.72311
tumor11	8.23	28.08	19.85		-1.71273	3.2778		3.14889
sample	18S	CXCL6	ΔCt	ΔCtmean	ΔΔCt	2-ΔΔCt
normal1	8.24	27.03	18.79	19.9364	-1.14636	2.21355	1.26114	1.7552			normal	tumor
normal2	8.23	26.24	18.01		-1.92636	3.80096		3.01391			1.7552	9.13648
normal3	8.1	27.64	19.54		-0.396364	1.31619		1.04365			3.01391	5.03376
normal4	8.31	29.15	20.84		0.903636	0.534538		0.423854			1.04365	6.06975
normal5	7.88	28.98	21.1		1.16364	0.446386		0.353955			0.423854	4.56824
normal6	7.9	28.7	20.8		0.863636	0.549566		0.43577			0.353955	2.95189
normal7	8.45	28.44	19.99		0.0536364	0.963505		0.763996			0.43577	3.1419
normal8	8.12	28.33	20.21		0.273636	0.827232		0.655941			0.763996	3.1419
normal9	8.34	28.14	19.8		-0.136364	1.09913		0.871539			0.655941	1.12634
normal10	8.21	27.43	19.22		-0.716364	1.64304		1.30282			0.871539	2.34833
normal11	8.11	29.11	21		1.06364	0.478425		0.37936			1.30282	4.14576
tumor1	8.47	24.88	16.41		-3.52636	11.5224		9.13648			0.37936	7.2684
tumor2	8.33	25.6	17.27		-2.66636	6.34827		5.03376
tumor3	7.89	24.89	17		-2.93636	7.65479		6.06975
tumor4	8.31	25.72	17.41		-2.52636	5.76118		4.56824		mean value	1	4.44843
tumor5	8.52	26.56	18.04		-1.89636	3.72274		2.95189		standard deviation	0.797698	2.32611
tumor6	8.01	25.96	17.95		-1.98636	3.96237		3.1419		P value		0.000153978
tumor7	8.36	26.31	17.95		-1.98636	3.96237		3.1419
tumor8	8.3	27.73	19.43		-0.506364	1.42047		1.12634
tumor9	8.27	26.64	18.37		-1.56636	2.96157		2.34833
tumor10	7.98	25.53	17.55		-2.38636	5.22838		4.14576
tumor11	8.23	24.97	16.74		-3.19636	9.16645		7.2684
sample	GAPDH	CXCL6	ΔCt	ΔCtmean	ΔΔCt	2-ΔΔCt
LO2-1	12.33	33.6	21.27	21.1	0.17	0.888843	1.01485	0.87584
LO2-2	12.69	33.54	20.85		-0.25	1.18921		1.17181
LO2-3	12.7	34.13	21.43		0.33	0.795536		0.783898
LO2-4	12.69	33.75	21.06		-0.04	1.02811		1.01307
LO2-5	12.74	33.47	20.73		-0.37	1.29235		1.27345
LO2-6	12.63	33.89	21.26		0.16	0.895025		0.881932
Chang liver-1	12.83	34.57	21.74		0.64	0.641713		0.632325
Chang liver-2	12.89	34.62	21.73		0.63	0.646176		0.636723
Chang liver-3	13.14	34.4	21.26		0.16	0.895025		0.881932
Chang liver-4	13.34	33.81	20.47		-0.63	1.54756		1.52493
Chang liver-5	13.44	34.55	21.11		0.01	0.993092		0.978564
Chang liver-6	13.55	34.71	21.16		0.06	0.959264		0.945231
WRL68-1	12.75	33.74	20.99		-0.11	1.07923		1.06344
WRL68-2	12.94	32.63	19.69		-1.41	2.65737		2.6185
WRL68-3	12.85	32.34	19.49		-1.61	3.05252		3.00786
WRL68-4	12.46	32.99	20.53		-0.57	1.48452		1.46281
WRL68-5	12.84	33.41	20.57		-0.53	1.44393		1.42281
WRL68-6	12.23	33.16	20.93		-0.17	1.12506		1.1086
Hep3B-1	12.42	32.45	20.03		-1.07	2.09943		2.06872
Hep3B-2	12.5	32.37	19.87		-1.23	2.34567		2.31135
Hep3B-3	12.63	32.1	19.47		-1.63	3.09513		3.04985
Hep3B-4	12.56	31.96	19.4		-1.7	3.24901		3.20148
Hep3B-5	12.66	32.56	19.9		-1.2	2.2974		2.26379
Hep3B-6	12.29	32.45	20.16		-0.94	1.91853		1.89046
Huh7-1	13.4	32.92	19.52		-1.58	2.9897		2.94596
Huh7-2	13.29	33.54	20.25		-0.85	1.8025		1.77613
Huh7-3	13.38	33.24	19.86		-1.24	2.36199		2.32743
Huh7-4	13.33	32.99	19.66		-1.44	2.71321		2.67352
Huh7-5	13.28	32.94	19.66		-1.44	2.71321		2.67352
Huh7-6	13.35	32.46	19.11		-1.99	3.97237		3.91426
HepG2-1	12.61	29.86	17.25		-3.85	14.42		14.2091
HepG2-2	12.79	29.97	17.18		-3.92	15.1369		14.9155
HepG2-3	12.94	30.54	17.6		-3.5	11.3137		11.1482
HepG2-4	12.88	30.53	17.65		-3.45	10.9283		10.7685
HepG2-5	12.17	30.13	17.96		-3.14	8.81524		8.68628
HepG2-6	12.91	29.5	16.59		-4.51	22.7848		22.4515
HCCLM3-1	12.49	32	19.51		-1.59	3.01049		2.96645
HCCLM3-2	12.32	32.39	20.07		-1.03	2.04202		2.01215
HCCLM3-3	12.73	31.55	18.82		-2.28	4.85678		4.78573
HCCLM3-4	12.98	32.29	19.31		-1.79	3.45815		3.40756
HCCLM3-5	12.74	32.13	19.39		-1.71	3.27161		3.22375
HCCLM3-6	12.09	32.34	20.25		-0.85	1.8025		1.77613
PLC/PRF/5-1	12.84	22	9.16		-11.94	3929.15		3871.67
PLC/PRF/5-2	13.21	22.39	9.18		-11.92	3875.05		3818.36
PLC/PRF/5-3	12.91	21.78	8.87		-12.23	4803.93		4733.65
PLC/PRF/5-4	13.02	22.21	9.19		-11.91	3848.29		3791.99
PLC/PRF/5-5	13.48	22.44	8.96		-12.14	4513.4		4447.38
PLC/PRF/5-6	12.91	22.24	9.33		-11.77	3492.39		3441.3
sample	GAPDH	CD8A	ΔCt	ΔCtmean	ΔΔCt	2-ΔΔCt
LO2-1	12.69	31.73	19.04	18.84	0.2	0.870551	1.02157	0.852166
LO2-2	13.33	31.73	18.4		-0.44	1.3566		1.32796
LO2-3	12.8	31.92	19.12		0.28	0.823591		0.806198
LO2-4	12.88	31.74	18.86		0.02	0.986233		0.965405
LO2-5	13.09	31.58	18.49		-0.35	1.27456		1.24764
LO2-6	12.49	31.62	19.13		0.29	0.817902		0.80063
Chang liver-1	12.56	31.64	19.08		0.24	0.846745		0.828864
Chang liver-2	12.64	30.85	18.21		-0.63	1.54756		1.51488
Chang liver-3	12.89	31.43	18.54		-0.3	1.23114		1.20515
Chang liver-4	13.09	31.49	18.4		-0.44	1.3566		1.32796
Chang liver-5	12.75	30.74	17.99		-0.85	1.8025		1.76444
Chang liver-6	12.65	30.87	18.22		-0.62	1.53688		1.50442
WRL68-1	12.64	31.85	19.21		0.37	0.773782		0.757442
WRL68-2	12.64	31.55	18.91		0.07	0.952638		0.93252
WRL68-3	12.43	32.31	19.88		1.04	0.486327		0.476057
WRL68-4	12.62	31.96	19.34		0.5	0.707107		0.692174
WRL68-5	12.42	32.78	20.36		1.52	0.348686		0.341322
WRL68-6	12.37	32.44	20.07		1.23	0.426317		0.417314
Hep3B-1	12.29	30.81	18.52		-0.32	1.24833		1.22197
Hep3B-2	12.46	30.74	18.28		-0.56	1.47427		1.44314
Hep3B-3	12.38	30.52	18.14		-0.7	1.6245		1.5902
Hep3B-4	12.3	29.94	17.64		-1.2	2.2974		2.24888
Hep3B-5	12.37	30.6	18.23		-0.61	1.52626		1.49403
Hep3B-6	12.05	30.3	18.25		-0.59	1.50525		1.47346
HCCLM3-1	12.72	32.97	20.25		1.41	0.376312		0.368365
HCCLM3-2	12.59	32.54	19.95		1.11	0.463294		0.45351
HCCLM3-3	12.78	32.8	20.02		1.18	0.441351		0.432031
HCCLM3-4	12.66	32.52	19.86		1.02	0.493116		0.482703
HCCLM3-5	12.39	32.51	20.12		1.28	0.411796		0.403099
HCCLM3-6	12.43	32.66	20.23		1.39	0.381565		0.373507
PLC/PRF/5-1	12.96	30.7	17.74		-1.1	2.14355		2.09828
PLC/PRF/5-2	13.26	30.59	17.33		-1.51	2.8481		2.78795
PLC/PRF/5-3	12.63	30.79	18.16		-0.68	1.60214		1.56831
PLC/PRF/5-4	13.37	30.55	17.18		-1.66	3.16017		3.09343
PLC/PRF/5-5	13.27	30.53	17.26		-1.58	2.9897		2.92656
PLC/PRF/5-6	13.19	30.4	17.21		-1.63	3.09513		3.02977
Huh7-1	12.99	33.46	20.47		1.63	0.323088		0.316265
Huh7-2	13.13	33.43	20.3		1.46	0.363493		0.355817
Huh7-3	12.87	33.11	20.24		1.4	0.378929		0.370927
Huh7-4	12.81	32.97	20.16		1.32	0.400535		0.392076
Huh7-5	12.72	32.89	20.17		1.33	0.397768		0.389368
Huh7-6	13.4	32.66	19.26		0.42	0.747425		0.731641
HepG2-1	12.38	30.26	17.88		-0.96	1.94531		1.90423
HepG2-2	12.15	30.14	17.99		-0.85	1.8025		1.76444
HepG2-3	12.21	30.61	18.4		-0.44	1.3566		1.32796
HepG2-4	12.47	30.38	17.91		-0.93	1.90528		1.86504
HepG2-5	12.64	30.41	17.77		-1.07	2.09943		2.0551
HepG2-6	12.3	29.95	17.65		-1.19	2.28153		2.23335
